# Supplementary material for: Boosting CdS Photocatalytic Activity for Hydrogen Evolution in Formic Acid Solution by P Doping and MoS2 Photodeposition
Source: Nanomaterials (Basel). 2022 Feb 6;12(3):561. doi: 10.3390/nano12030561 (PMC8839047; doi:10.3390/nano12030561)
Supplement: Supplementary file 1 [file nanomaterials-12-00561-s001.zip]

Archive with 1 entries (1 files):
- nanomaterials-1547938-supplementary.pdf
